# Supplementary material for: Comparative Genomic Analysis of Mycobacterium tuberculosis Isolates Circulating in North Santander, Colombia
Source: Trop Med Infect Dis. 2024 Aug 28;9(9):197. doi: 10.3390/tropicalmed9090197 (PMC11436241; doi:10.3390/tropicalmed9090197)
Supplement: Supplementary file 1 [file tropicalmed-09-00197-s001.zip]

Archive with 1 entries (1 files):
- tropicalmed-3156326-supplementary.pdf
